# Supplementary material for: Preparation of Bacterial Cellulose/Ketjen Black-TiO2 Composite Separator and Its Application in Lithium-Sulfur Batteries
Source: Polymers (Basel). 2022 Dec 19;14(24):5559. doi: 10.3390/polym14245559 (PMC9788007; doi:10.3390/polym14245559)
Supplement: Supplementary file 1 [file polymers-14-05559-s001.zip]

Archive with 1 entries (1 files):
- polymers-2095738-supplementary.pdf
